# Supplementary material for: Comparative genomics of canine-isolated Leishmania (Leishmania) amazonensis from an endemic focus of visceral leishmaniasis in Governador Valadares, southeastern Brazil
Source: Sci Rep. 2017 Jan 16;7:40804. doi: 10.1038/srep40804 (PMC5238499; doi:10.1038/srep40804)
Supplement: Supplementary Tables [file srep40804-s2.xls]

## Sheet: Supplementary table 1
Supplementary table 1: Expanded genes in L. (L.) amazonensis isolates S3 and S6. HCN indicates the haploid copy number for each gene. Due to the absence of reference CDS for L. (L.) amazonensis, IDs correspond to the ortholog in L. (L.) mexicana
Sample	Gene	Position	HCN
S6	LmxM.33.2070	LmxM.33_725558-728944	13.461
S3	LmxM.33.2070	LmxM.33_725558-728944	13.1721
S3	LmxM.33.2040	LmxM.33_713213-714463	12.893
S6	LmxM.33.1990	LmxM.33_686832-689879	12.5801
S3	LmxM.33.1990	LmxM.33_686832-689879	12.5434
S3	LmxM.33.2060	LmxM.33_722991-723923	12.5061
S6	LmxM.33.2040	LmxM.33_713213-714463	12.2318
S6	LmxM.33.2060	LmxM.33_722991-723923	12.1242
S3	LmxM.33.2050	LmxM.33_719840-722254	11.996
S6	LmxM.33.2050	LmxM.33_719840-722254	11.8656
S3	LmxM.33.2000	LmxM.33_693151-693984	11.5324
S6	LmxM.33.2000	LmxM.33_693151-693984	11.1177
S3	LmxM.33.2020	LmxM.33_698252-700141	9.16311
S3	LmxM.33.2010	LmxM.33_695934-696431	8.74002
S3	LmxM.33.2030	LmxM.33_701680-705198	8.59856
S6	LmxM.33.2020	LmxM.33_698252-700141	8.5279
S6	LmxM.33.2010	LmxM.33_695934-696431	8.12125
S6	LmxM.33.2030	LmxM.33_701680-705198	8.03988
S6	LmxM.12.0867	LmxM.12_380281-381600	8.00064
S3	LmxM.12.0867	LmxM.12_380281-381600	6.57789
S6	LmxM.13.0280	LmxM.13_90325-91971	6.01137
S6	LmxM.13.0390	LmxM.13_93414-95060	5.84166
S6	LmxM.08.1171	LmxM.08_1668001-1669332	5.49755
S3	LmxM.13.0280	LmxM.13_90325-91971	5.20576
S3	LmxM.13.0390	LmxM.13_93414-95060	5.16641
S6	LmxM.15.1050	LmxM.15_408603-408953	4.63463
S6	LmxM.30.0480	LmxM.30_179649-180803	4.52306
S6	LmxM.15.1160	LmxM.15_412848-413447	4.48871
S6	LmxM.10.0390	LmxM.10_180317-182125	4.28829
S3	LmxM.15.1050	LmxM.15_408603-408953	4.28765
S3	LmxM.15.1160	LmxM.15_412848-413447	4.08689
S3	LmxM.30.0480	LmxM.30_179649-180803	3.76967
S6	LmxM.29.1500	LmxM.29_506507-507457	3.62315
S6	LmxM.14.0400	LmxM.14_133036-133968	3.59349
S3	LmxM.10.0390	LmxM.10_180317-182125	3.50153
S3	LmxM.29.1500	LmxM.29_506507-507457	3.42855
S3	LmxM.08.1171	LmxM.08_1668001-1669332	3.38561
S6	LmxM.28.2770	LmxM.28_1042513-1044477	3.35449
S3	LmxM.14.0400	LmxM.14_133036-133968	3.35218
S6	LmxM.15.0440	LmxM.15_161167-164728	3.22971
S6	LmxM.10.0470	LmxM.10_190957-192765	3.16579
S6	LmxM.22.1290	LmxM.22_513216-514394	3.15366
S6	LmxM.33.0960	LmxM.33_394833-395429	3.11373
S6	LmxM.15.1040	LmxM.15_407413-408012	2.98014
S6	LmxM.30.0490	LmxM.30_181700-184153	2.89096
S6	LmxM.09.0891	LmxM.09_336699-337085	2.87356
S3	LmxM.22.1290	LmxM.22_513216-514394	2.84108
S3	LmxM.28.2770	LmxM.28_1042513-1044477	2.75921
S6	LmxM.21.1860	LmxM.21_730734-732065	2.75729
S3	LmxM.10.0470	LmxM.10_190957-192765	2.72431
S6	LmxM.27.2020	LmxM.27_843979-845460	2.70297
S6	LmxM.15.1150	LmxM.15_410520-411029	2.70004
S3	LmxM.02.0160	LmxM.02_64769-67225	2.6372
S6	LmxM.27.1570	LmxM.27_618070-619377	2.62957
S6	LmxM.27.0680	LmxM.27_256953-258560	2.61959
S3	LmxM.36.1280	LmxM.20_460469-462379	2.61367
S3	LmxM.02.0740	LmxM.02_292757-294793	2.6097
S3	LmxM.09.0891	LmxM.09_336699-337085	2.60838
S3	LmxM.15.1040	LmxM.15_407413-408012	2.51657
S3	LmxM.02.0710	LmxM.02_286574-289027	2.51398
S3	LmxM.27.2020	LmxM.27_843979-845460	2.5043
S3	LmxM.33.0960	LmxM.33_394833-395429	2.49302
S6	LmxM.36.0180	LmxM.20_53406-55943	2.44988
S3	LmxM.30.0490	LmxM.30_181700-184153	2.4329
S3	LmxM.36.0180	LmxM.20_53406-55943	2.42328
S6	LmxM.36.1280	LmxM.20_460469-462379	2.41905
S3	LmxM.27.1570	LmxM.27_618070-619377	2.41312
S3	LmxM.15.0440	LmxM.15_161167-164728	2.39176
S3	LmxM.27.0680	LmxM.27_256953-258560	2.37335
S6	LmxM.10.0720	LmxM.10_307689-309155	2.33126
S6	LmxM.30.0930	LmxM.30_350767-352632	2.29309
S6	LmxM.08.1222	LmxM.08_1652590-1652889	2.28223
S3	LmxM.02.0690	LmxM.02_279932-281296	2.26197
S3	LmxM.02.0730	LmxM.02_291547-291720	2.25801
S3	LmxM.15.1150	LmxM.15_410520-411029	2.25742
S6	LmxM.14.0390	LmxM.14_126690-127622	2.25257
S6	LmxM.36.6480	LmxM.20_2463720-2467562	2.21147
S6	LmxM.19.0830	LmxM.19_340502-340867	2.141
S6	LmxM.02.0160	LmxM.02_64769-67225	2.11194
S3	LmxM.14.0390	LmxM.14_126690-127622	2.10447
S6	LmxM.31.2220	LmxM.31_856661-861286	2.09843
S6	LmxM.02.0690	LmxM.02_279932-281296	2.09608
S3	LmxM.22.0010	LmxM.22_3158-5086	2.0812
S6	LmxM.19.1640	LmxM.19_646086-648333	2.08111
S6	LmxM.22.0700	LmxM.22_268521-272597	2.05145
S6	LmxM.08.0750	LmxM.08_1471941-1472528	2.03853
S6	LmxM.34.3770	LmxM.34_1415550-1417481	2.0372
S3	LmxM.21.1860	LmxM.21_730734-732065	2.01414
S6	LmxM.30.1820	LmxM.30_839995-841824	2.0078
S6	LmxM.08.1215	LmxM.08_1646961-1648481	2.00066
S6	LmxM.08.1228	LmxM.08_1660241-1662778	1.98333
S6	LmxM.32.3070	LmxM.32_1339745-1342251	1.98324
S3	LmxM.08.1222	LmxM.08_1652590-1652889	1.98093
S6	LmxM.11.1260	LmxM.11_502243-502983	1.97805
S6	LmxM.27.2050	LmxM.27_861593-862759	1.96219
S3	LmxM.30.0930	LmxM.30_350767-352632	1.95956
S3	LmxM.08_29.1750	LmxM.08_394075-395862	1.95787
S6	LmxM.12.0850	LmxM.12_359820-360620	1.95409
S6	LmxM.19.1200	LmxM.19_499086-500528	1.94869
S6	LmxM.09.0180	LmxM.09_64832-65863	1.94428
S3	LmxM.19.1640	LmxM.19_646086-648333	1.93524
S6	LmxM.08_29.1760	LmxM.08_390087-391874	1.93283
S6	LmxM.08.1218	LmxM.08_1649792-1651324	1.93107
S3	LmxM.30.1820	LmxM.30_839995-841824	1.92974
S3	LmxM.08_29.1760	LmxM.08_390087-391874	1.91302
S3	LmxM.10.1320	LmxM.10_512088-513272	1.89779
S3	LmxM.34.3770	LmxM.34_1415550-1417481	1.89066
S3	LmxM.25.2450	LmxM.25_879228-879530	1.88362
S3	LmxM.10.0720	LmxM.10_307689-309155	1.88235
S6	LmxM.19.0850	LmxM.19_342584-342961	1.88116
S3	LmxM.08.1228	LmxM.08_1660241-1662778	1.87897
S6	LmxM.08_29.1070	LmxM.08_737367-738488	1.87352
S6	LmxM.18.1290	LmxM.18_514028-514990	1.87059
S3	LmxM.11.1260	LmxM.11_502243-502983	1.8612
S6	LmxM.02.0710	LmxM.02_286574-289027	1.86061

## Sheet: Supplementary table 2
Supplementary table 2: Expanded common genes in L. (L.) amazonensis isolates S3 and S6. HCN represents the mean haploid copy number for each gene. Due to the absence of reference CDS for L. (L.) amazonensis, IDs correspond to the ortholog in L. (L.) mexicana
Ortholog ID in L. mexicana	Annotation	HCN
LmxM.33.2070	hypothetical protein, conserved	13.3115
LmxM.33.2040	hypothetical protein, unknown function	12.5738
LmxM.33.1990	hypothetical protein, conserved	12.5611
LmxM.33.2060	hypothetical protein, conserved	12.3217
LmxM.33.2050	ATP-dependent RNA helicase, putative	11.9331
LmxM.33.2000	Cysteine peptidase, Clan CF, family C15, pyroglutamyl-peptidase I, putative (PPI)	11.3322
LmxM.12.0867	hypothetical protein, conserved	9.14715
LmxM.33.2020	hypothetical protein, conserved	8.85646
LmxM.33.2010	hypothetical protein, conserved	8.4413
LmxM.33.2030	hypothetical protein, conserved	8.32885
LmxM.13.0280	alpha tubulin	5.60857
LmxM.13.0390	alpha tubulin	5.50404
LmxM.15.1050	developmentally regulated protein, putative	4.46114
LmxM.08.1171	unspecified product	4.44158
LmxM.15.1160	tryparedoxin peroxidase	4.2878
LmxM.30.0480	unspecified product	4.18061
LmxM.10.0390	GP63, leishmanolysin	3.94622
LmxM.29.1500	p1/s1 nuclease	3.52585
LmxM.14.0400	hypothetical protein, conserved	3.47284
LmxM.28.2770	heat-shock protein hsp70, putative	3.05685
LmxM.22.1290	ribonucleoside-diphosphate reductase small chain, putative	2.99737
LmxM.10.0470	GP63, leishmanolysin	2.97384
LmxM.15.0440	unspecified product	2.81073
LmxM.33.0960	amastin-like surface protein, putative	2.79267
LmxM.15.1040	tryparedoxin peroxidase	2.74835
LmxM.09.0891	polyubiquitin, putative	2.74097
LmxM.30.0490	hypothetical protein, unknown function	2.68275
LmxM.27.1570	hypothetical protein, conserved	2.52135
LmxM.36.1280	tuzin-like protein	2.51636
LmxM.27.0680	amino acid permease, putative	2.49647
LmxM.27.2020	D-lactate dehydrogenase-like protein	2.47965
LmxM.15.1150	developmentally regulated protein, putative	2.47873
LmxM.36.0180	elongation factor 2	2.43658
LmxM.21.1860	beta tubulin	2.38572
LmxM.14.0390	hypothetical protein, conserved	2.17852
LmxM.30.0930	sodium stibogluconate resistance protein, putative	2.14149
LmxM.10.0720	amino acid permease 24, putative (AAP24)	2.13608
LmxM.08.1222	hypothetical protein, conserved	2.13158
LmxM.02.0160	unspecified product	2.11085
LmxM.19.1640	hypothetical protein, unknown function	2.00817
LmxM.30.1820	amino acid permease	1.97232
LmxM.34.3770	hypothetical protein, conserved	1.97004
LmxM.02.0690	hypothetical protein, conserved	1.95283
LmxM.02.0710	ATP-dependent Clp protease subunit, heat shock protein 78 (HSP78), putative, serine peptidase, putative	1.93589
LmxM.08.1228	unspecified product	1.93115
LmxM.08_29.1760	paraflagellar rod protein 1D, putative	1.92293
LmxM.11.1260	ABC transporter-like protein	1.91962

## Sheet: Supplementary table 3
Supplementary table 3: Tandem gene arrayss in L. (L.) amazonensis isolates S3 and S6 . HCN represents the mean haploid copy number for the whole array on both isolates.
Chromosome	Number of Genes in Array	Annotation	Ortholog IDs in L. mexicana	Mean array HCN
12	5	surface antigen protein 2, putative	LmxM.12.0870partial, LmxM.12.0890,LmxM.12.0891,LmxM.12.0980,LmxM.12.0990	5.55161
17	5	elongation factor 1-alpha	LmxM.17.0080, LmxM.17.0081,LmxM.17.0082, LmxM.17.0084, LmxM.17.0085	3.03634
29	2	ama1 protein, putative	LmxM.29.1410, LmxM.29.1420	4.02356
32	3	heat shock protein 83-1	LmxM.32.0312, LmxM.32.0314, LmxM.32.0316	3.64256
32	2	beta tubulin	LmxM.32.0792, LmxM.32.0794	3.77307
